# Supplementary material for: A Conservative Mutant Version of the Mrr1 Transcription Factor Correlates with Reduced Sensitivity to Fludioxonil in Botrytis cinerea
Source: Pathogens. 2024 Apr 30;13(5):374. doi: 10.3390/pathogens13050374 (PMC11124108; doi:10.3390/pathogens13050374)
Supplement: Supplementary file 1 [file pathogens-13-00374-s001.zip]

Archive with 1 entries (1 files):
- pathogens-2784215-supplementary.pdf
